# Supplementary material for: Assessing an Automated Noncontrast CT–based Pipeline for Sacral Tumor Classification Using a Hip Bone Reference Frame
Source: Radiol Imaging Cancer. 2026 Jan 2;8(1):e250098. doi: 10.1148/rycan.250098 (PMC12862476; doi:10.1148/rycan.250098)
Supplement: Conflicts of Interest [file rycan250098coi.zip]

Archive with 10 entries (10 files):
- 525235419_64845508_1744996988918.pdf
- 525235403_120230990_1745047157990.pdf
- 525235404_120230947_1744996823917.pdf
- 525235405_120231131_1745047270516.pdf
- 525235408_120231421_1745047350236.pdf
- 525235412_95827007_1745199503254.pdf
- 525235413_123948886_1745058475594.pdf
- 525235414_120231604_1745048461411.pdf
- 525235415_120231648_1745047412402.pdf
- 525235418_120231664_1745053511333.pdf
